# Supplementary material for: Towards Integrated Pest and Pollinator Management in Intensive Pear Cultivation: A Case Study from Belgium
Source: Insects. 2021 Oct 2;12(10):901. doi: 10.3390/insects12100901 (PMC8539969; doi:10.3390/insects12100901)
Supplement: Supplementary file 1 [file insects-12-00901-s001.zip]

Archive with 1 entries (1 files):
- insects-1301042-SI.pdf
